# Supplementary material for: Soft 3D electromagnetic structures with rapid, complex shape morphing
Source: Sci Adv. 2025 Nov 28;11(48):eaea5264. doi: 10.1126/sciadv.aea5264 (PMC12662216; doi:10.1126/sciadv.aea5264)
Supplement: Supplementary file 2 — Movies S1 to S8 [file sciadv.aea5264_movies_s1_to_s8.zip]

Archive with 8 entries (8 files):
- aea5264_movie_s1.mp4
- aea5264_movie_s2.mp4
- aea5264_movie_s3.mp4
- aea5264_movie_s4.mp4
- aea5264_movie_s5.mp4
- aea5264_movie_s6.mp4
- aea5264_movie_s7.mp4
- aea5264_movie_s8.mp4
